# Supplementary material for: Automated Machine Learning (AutoML)-Derived Preconception Predictive Risk Model to Guide Early Intervention for Gestational Diabetes Mellitus
Source: Int J Environ Res Public Health. 2022 Jun 1;19(11):6792. doi: 10.3390/ijerph19116792 (PMC9180245; doi:10.3390/ijerph19116792)
Supplement: Supplementary file 1 [file ijerph-19-06792-s001.zip]

Archive with 2 entries (2 files):
- Supplementary Material File S1_20220601.pdf
- Supplementary Material Table S1_20220601.pdf
